# Supplementary material for: Mitochondrial Analysis of Sparidae Species to Detect a New DNA Barcoding Marker for Dentex gibbosus to Utilize against Fraud
Source: Foods. 2023 Sep 15;12(18):3441. doi: 10.3390/foods12183441 (PMC10530232; doi:10.3390/foods12183441)
Supplement: Supplementary file 1 [file foods-12-03441-s001.zip]

Archive with 2 entries (2 files):
- Supplementary material_290bp sequence.pdf
- Supplementary material_Melting temperatures.pdf
